# Supplementary material for: Bioreactor for mobilization of mesenchymal stem/stromal cells into scaffolds under mechanical stimulation: Preliminary results
Source: PLoS One. 2020 Jan 10;15(1):e0227553. doi: 10.1371/journal.pone.0227553 (PMC6953860; doi:10.1371/journal.pone.0227553)
Supplement: S1 Table — Sheet1) Mechanical stimulation data of every replicate with loading or no loading for controls, and a summary of the statistics are shown in the worksheet named “Biomechanical_data”. Sheet2) The viability of cells after the mechanical stimulation located at the cell reservoir and in the scaffold is shown in the worksheet named “Cell_viability”. Sheets3-14) The data obtained after counting the cells in 3D using LAS X software are shown in the worksheets 3 to 14, named by experimental condition. The counts of viable and non-viable cells can be seen in channels 1 and 2, respectively. (XLSX) [file pone.0227553.s004.xlsx]

## Sheet: Sheet1 Biomechanical_data
Biomechanical data from the Bioreactor											Total descriptive statistics
Amplitudes of force values												Mean	St. Dev.	Min	Median	Quartil 25%	Quartil 75%	Max
Name	Unit	Setpoint	1_pBM-MSC R1 24h_with LN	2_pBM-MSC R2 24h_with LN	3_pBM-MSC R3 24h_with LN	4_pBM-MSC R1 24h_without LN	5_pBM-MSC R2 24h_without LN	6_pBM-MSC R3 24h_without LN	Notes		Number of lift maneuvers	136.167	6.49145	125	137.5	132.25	142	143
Number of lift maneuvers	-	145	139	143	125	143	131	136	without "Period 0", i.e., without values before the first lift maneuver		Number of periods	143
Number of periods	-	145	139	143	125	143	131	136	with "period 0", i.e., with values before the first lift maneuver		Force amplitude periods	1.87292	1.37026	0.30642	2.01383	0.63591	2.86032	4.42447
min. Force amplitude periods	N	-	0.60001	4.00843	0.73303	0.30642	2.50262	2.00069	without "Period 0", i.e., without values before the first lift maneuver		Maximum force amplitude difference of the periods in a run							2.22153
max. Force amplitude periods	N	-	2.82154	4.42447	1.91479	1.69652	3.86836	3.04526	without "Period 0", i.e., without values before the first lift maneuver		Minimum force amplitude difference of the periods in a run			0.41604
Mean Force amplitude periods	N		0.722161	4.08811	0.836118	0.38395	2.88141	2.26702			Force amplitude of the 1st cycles after lift maneuver	3.03402	1.77279	0.30642	3.55569	0.865887	2.83661	6.49889
Standard deviation Force amplitude periods	N		0.292583	0.0836084	0.202981	0.169067	0.323896	0.220175			Maximum force amplitude difference of the 1st cycles after liftup in a run							4.29691
Median Kraftamplitude Perioden	N		0.6388	4.05491	0.78175	0.34135	2.82026	2.20694			Minimaler Kraftamplitudenunterschied der 1. Zyklen nach Liftup in einem Lauf			0.81348
25% Quartil Kraftamplitude Perioden	N		0.61716	4.04497	0.75194	0.32853	2.6398	2.11335
75% Quartil Kraftamplitude Perioden	N		0.687995	4.09642	0.81252	0.36315	2.9693	2.36207
min. Force amplitude of the 1st cycles after lift maneuver	N	-	0.80194	5.09148	2.35487	0.50578	4.17799	3.41803	without "Period 0", i.e., without values before the first lift maneuver		Minimum force amplitude difference of the 1st cycles after liftup in a run			0.81348
max. Force amplitude of the 1st cycles after lift maneuver	N	-	5.09885	5.99759	3.16835	4.01645	6.49889	4.65396	without "Period 0", i.e., without values before the first lift maneuver
Mean Force amplitude of the 1st cycles after lift maneuver	N		1.24951	5.25063	2.55656	0.751409	4.65873	3.80686
Standard deviation Force amplitude of the 1st cycles after lift maneuver	N		0.836769	0.18413	0.179188	0.658619	0.539719	0.308916			Periods of amplitude displacements	185.85	17.8014	155	195	165	205	240
Median Kraftamplitude 1. Zyklen nach Liftup	N		0.84906	5.19917	2.51385	0.53367	4.45139	3.68855
25% Quartil Kraftamplitude 1. Zyklen nach Liftup	N		0.82438	5.15894	2.42506	0.52293	4.30748	3.6113
75% Quartil Kraftamplitude 1. Zyklen nach Liftup	N		1.20227	5.2386	2.58885	0.574375	4.73313	3.80266
#Viable Cells/mm3			214	172	137	10	0	18
min. Displacement amplitude periods	µm		155	200	185	200	190	165
max. Displacement amplitude periods	µm		175	205	190	210	195	170
Mean Displacement amplitude periods	µm		160.109	204.894	185.806	202.535	194.885	165.037
Standard deviation Displacement amplitude periods	µm		1.76435	0.72158	1.84645	2.57831	0.753644	0.430331
Median Displacement amplitude periods	µm		160	205	185	202.5	195	165
Total time	h	24	25.2507	23.7054	25.6661	24.4931	21.2387	25.8861
Single values in N for each period:
Name			1_pBM-MSC R1 24h_with LN	2_pBM-MSC R2 24h_with LN	3_pBM-MSC R3 24h_with LN	4_pBM-MSC R1 24h_without LN	5_pBM-MSC R2 24h_without LN	6_pBM-MSC R3 24h_without LN	Notes
Force amplitud Period 0			9.11984	9.54036	8.31309	8.20475	9.8471	9.69613	Period 0 is not included in the calculations above because there are no previous lift maneuvers in the measurement data
Force amplitud Period 1			2.82154	4.40107	1.7994	1.69652	3.86836	3.04526
Force amplitud Period 2			2.39557	4.39081	1.61799	1.39202	3.85554	2.96161
Force amplitud Period 3			2.35262	4.32094	1.80357	1.034	3.85554	2.95359
Force amplitud Period 4			1.2542	4.23344	1.33914	0.87598	3.85746	2.85776
Force amplitud Period 5			1.09778	4.36613	1.61575	0.76188	3.80009	2.82346
Force amplitud Period 6			1.04137	4.39113	1.12535	0.69008	3.74849	2.76064
Force amplitud Period 7			1.00996	4.42447	1.09394	0.61636	3.68406	2.72602
Force amplitud Period 8			0.98143	4.32671	0.94522	0.56636	3.62925	2.75135
Force amplitud Period 9			0.96284	4.31741	0.95291	0.53367	3.59688	2.70391
Force amplitud Period 10			0.94265	4.16645	0.90387	0.4795	3.59496	2.67859
Force amplitud Period 11			0.93239	4.15715	0.90868	0.4827	3.4645	2.60262
Force amplitud Period 12			0.91445	4.15523	0.87214	0.45129	3.42861	2.60391
Force amplitud Period 13			0.90162	4.16645	0.86637	0.53976	3.36098	2.57826
Force amplitud Period 14			0.909	4.12606	0.87598	0.42629	3.32315	2.5616
Force amplitud Period 15			0.90483	4.08696	0.88303	0.42405	3.29014	2.585
Force amplitud Period 16			0.8981	4.06581	0.86124	0.4154	3.25681	2.5289
Force amplitud Period 17			0.87598	4.06677	0.85066	0.42148	3.20969	2.52666
Force amplitud Period 18			0.8497	4.21164	0.86188	0.39296	3.18501	2.53339
Force amplitud Period 19			0.8279	4.05363	0.87214	0.39745	3.16322	2.54685
Force amplitud Period 20			0.81637	4.10363	0.85707	0.46123	3.1443	2.50839
Force amplitud Period 21			0.81092	4.05395	0.84425	0.39616	3.12123	2.52089
Force amplitud Period 22			0.80194	4.05395	0.84041	0.37148	3.10392	2.4616
Force amplitud Period 23			0.79489	4.03055	0.83784	0.37148	3.09014	2.46095
Force amplitud Period 24			0.78752	4.02221	0.83496	0.36379	3.12603	2.44429
Force amplitud Period 25			0.77983	4.00875	0.82406	0.3795	3.05937	2.44653
Force amplitud Period 26			0.76989	4.0126	0.82278	0.38398	3.05007	2.42025
Force amplitud Period 27			0.76861	4.0126	0.8122	0.35193	3.03084	2.43243
Force amplitud Period 28			0.75066	4.00843	0.81989	0.36347	3.0286	2.4132
Force amplitud Period 29			0.76893	4.01869	0.80643	0.3827	3.01417	2.40807
Force amplitud Period 30			0.73015	4.02542	0.80964	0.3561	2.99943	2.39268
Force amplitud Period 31			0.72181	4.05587	0.80451	0.34905	2.98789	2.43788
Force amplitud Period 32			0.70066	4.04145	0.78816	0.35161	2.97475	2.39653
Force amplitud Period 33			0.68591	4.06581	0.78944	0.34905	2.96385	2.3664
Force amplitud Period 34			0.68239	4.05491	0.77983	0.35033	2.94943	2.36159
Force amplitud Period 35			0.67085	4.05811	0.77919	0.35161	2.93757	2.36352
Force amplitud Period 36			0.69008	4.08824	0.80771	0.36892	3.00552	2.34172
Force amplitud Period 37			0.69329	4.06036	0.78816	0.34648	2.91064	2.34044
Force amplitud Period 38			0.66348	4.06741	0.79425	0.38879	2.89975	2.33691
Force amplitud Period 39			0.66155	4.07991	0.7997	0.37565	2.89654	2.32537
Force amplitud Period 40			0.65771	4.07766	0.81637	0.34232	2.90135	2.35903
Force amplitud Period 41			0.65707	4.07766	0.79521	0.33879	2.90552	2.31832
Force amplitud Period 42			0.66188	4.1094	0.81252	0.37341	2.90327	2.30967
Force amplitud Period 43			0.65546	4.09882	0.80066	0.3593	2.90135	2.30999
Force amplitud Period 44			0.65482	4.09177	0.7997	0.35033	2.91032	2.30069
Force amplitud Period 45			0.6529	4.10106	0.78976	0.33366	2.91161	2.31319
Force amplitud Period 46			0.69585	4.09241	0.79008	0.38655	2.91866	2.29172
Force amplitud Period 47			0.65482	4.09722	0.79008	0.34616	2.93404	2.29396
Force amplitud Period 48			0.65098	4.11484	0.79489	0.34552	2.91545	2.28627
Force amplitud Period 49			0.64713	4.11196	0.79393	0.34809	2.91673	2.27826
Force amplitud Period 50			0.64425	4.12158	0.78431	0.33687	2.91577	2.2773
Force amplitud Period 51			0.63912	4.11773	0.77919	0.35001	2.90648	2.26704
Force amplitud Period 52			0.6388	4.12478	0.78784	0.34648	2.90263	2.25518
Force amplitud Period 53			0.63495	4.11356	0.78175	0.34424	2.90199	2.25678
Force amplitud Period 54			0.64232	4.11549	0.80547	0.33366	2.88693	2.27024
Force amplitud Period 55			0.6388	4.10972	0.78656	0.33559	2.88372	2.2696
Force amplitud Period 56			0.6388	4.10683	0.78752	0.33975	2.87667	2.26063
Force amplitud Period 57			0.64008	4.1017	0.78111	0.33078	2.87635	2.25903
Force amplitud Period 58			0.63527	4.09561	0.7779	0.34392	2.86705	2.25903
Force amplitud Period 59			0.6388	4.09273	0.77374	0.33687	2.86032	2.24781
Force amplitud Period 60			0.64425	4.10331	0.76989	0.33494	2.85968	2.2414
Force amplitud Period 61			0.6404	4.09433	0.77854	0.33719	2.84462	2.243
Force amplitud Period 62			0.63175	4.07702	0.84041	0.34264	2.83981	2.23146
Force amplitud Period 63			0.63816	4.07189	0.78335	0.34007	2.8334	2.23274
Force amplitud Period 64			0.64553	4.07991	0.79169	0.3452	2.82378	2.22281
Force amplitud Period 65			0.64104	4.05779	0.76797	0.33719	2.82026	2.21992
Force amplitud Period 66			0.63591	4.04689	0.77502	0.34296	2.81353	2.22665
Force amplitud Period 67			0.63559	4.06901	0.77021	0.34744	2.8225	2.2164
Force amplitud Period 68			0.6279	4.04914	0.77951	0.35001	2.79846	2.20518
Force amplitud Period 69			0.64104	4.11965	0.77951	0.36091	2.79558	2.2087
Force amplitud Period 70			0.6279	4.05587	0.78079	0.33174	2.78692	2.19973
Force amplitud Period 71			0.64296	4.0485	0.78175	0.33302	2.78436	2.19685
Force amplitud Period 72			0.62726	4.05395	0.7763	0.3436	2.76897	2.1821
Force amplitud Period 73			0.62245	4.04657	0.77181	0.34007	2.75936	2.17826
Force amplitud Period 74			0.62534	4.04754	0.77374	0.33943	2.75712	2.18915
Force amplitud Period 75			0.62213	4.04882	0.76476	0.36603	2.7491	2.17858
Force amplitud Period 76			0.62405	4.0392	0.77085	0.34296	2.74045	2.16832
Force amplitud Period 77			0.62534	4.0376	0.76636	0.35161	2.73596	2.16287
Force amplitud Period 78			0.62405	4.0392	0.78271	0.34071	2.73147	2.16415
Force amplitud Period 79			0.62373	4.02798	0.78656	0.33174	2.75359	2.15614
Force amplitud Period 80			0.62534	4.03696	0.75899	0.33975	2.75038	2.1914
Force amplitud Period 81			0.61764	4.03119	0.75963	0.32821	2.71577	2.14556
Force amplitud Period 82			0.61828	4.04048	0.75098	0.32405	2.71737	2.13499
Force amplitud Period 83			0.63175	4.03471	0.75354	0.34135	2.70583	2.1337
Force amplitud Period 84			0.62053	4.03952	0.74489	0.32308	2.70167	2.13114
Force amplitud Period 85			0.61508	4.03279	0.75547	0.32982	2.69622	2.14524
Force amplitud Period 86			0.61508	4.02766	0.74842	0.32565	2.69109	2.12633
Force amplitud Period 87			0.62309	4.03407	0.75098	0.33847	2.68917	2.13146
Force amplitud Period 88			0.61828	4.03471	0.75771	0.3343	2.67795	2.13787
Force amplitud Period 89			0.62053	4.0376	0.76316	0.32405	2.6709	2.12857
Force amplitud Period 90			0.61828	4.04401	0.75162	0.3218	2.66352	2.11095
Force amplitud Period 91			0.62598	4.0501	0.75002	0.33078	2.69493	2.11351
Force amplitud Period 92			0.61508	4.05395	0.75066	0.34168	2.66192	2.11351
Force amplitud Period 93			0.61476	4.04689	0.75066	0.33142	2.65198	2.11031
Force amplitud Period 94			0.61764	4.0642	0.74842	0.36059	2.66961	2.11511
Force amplitud Period 95			0.61604	4.04497	0.74842	0.32308	2.64141	2.1446
Force amplitud Period 96			0.61668	4.04497	0.74585	0.33366	2.63788	2.09684
Force amplitud Period 97			0.61893	4.04657	0.75867	0.32693	2.63243	2.10325
Force amplitud Period 98			0.61796	4.06805	0.75579	0.33623	2.62634	2.09684
Force amplitud Period 99			0.61476	4.04145	0.74713	0.31732	2.62634	2.13563
Force amplitud Period 100			0.61219	4.04145	0.7497	0.32533	2.62057	2.11287
Force amplitud Period 101			0.61572	4.04177	0.74777	0.32341	2.63692	2.08691
Force amplitud Period 102			0.61476	4.03952	0.78976	0.33142	2.61224	2.07345
Force amplitud Period 103			0.61155	4.04241	0.75194	0.3218	2.60455	2.13434
Force amplitud Period 104			0.61989	4.03696	0.73976	0.31828	2.6023	2.08178
Force amplitud Period 105			0.61444	4.03792	0.74168	0.31539	2.61	2.07697
Force amplitud Period 106			0.6045	4.04946	0.74072	0.33206	2.6382	2.06736
Force amplitud Period 107			0.61412	4.04721	0.74072	0.33302	2.59718	2.18082
Force amplitud Period 108			0.60963	4.05202	0.74777	0.33334	2.58916	2.1212
Force amplitud Period 109			0.61219	4.04657	0.75066	0.34167	2.58884	2.06062
Force amplitud Period 110			0.65098	4.0376	0.73303	0.31956	2.59109	2.18595
Force amplitud Period 111			0.64232	4.04401	0.74233	0.36283	2.58371	2.07409
Force amplitud Period 112			0.6154	4.04593	0.73303	0.32084	2.62795	2.09332
Force amplitud Period 113			0.61123	4.04593	0.73624	0.32308	2.5741	2.06703
Force amplitud Period 114			0.60707	4.05074	0.83175	0.32052	2.56993	2.0696
Force amplitud Period 115			0.61091	4.07991	0.75162	0.33526	2.64654	2.13755
Force amplitud Period 116			0.64393	4.05459	0.74585	0.32982	2.56384	2.04877
Force amplitud Period 117			0.60771	4.30267	0.74329	0.38559	2.55967	2.04268
Force amplitud Period 118			0.61187	4.30043	0.76444	0.32725	2.55551	2.14011
Force amplitud Period 119			0.67213	4.05395	0.73752	0.31443	2.57762	2.03594
Force amplitud Period 120			0.60739	4.05234	0.78207	0.32789	2.5616	2.0305
Force amplitud Period 121			0.60771	4.06581	0.73816	0.3295	2.5866	2.05966
Force amplitud Period 122			0.60835	4.06709	0.75098	0.3327	2.54717	2.02569
Force amplitud Period 123			0.63303	4.06677	1.91479	0.31507	2.56512	2.02216
Force amplitud Period 124			0.60258	4.05747	0.74842	0.36379	2.53852	2.01832
Force amplitud Period 125			0.62373	4.06196	0.7997	0.31892	2.52794	2.15358
Force amplitud Period 126			0.60546	4.05491		0.32373	2.6834	2.01511
Force amplitud Period 127			0.60771	4.03984		0.32725	2.51833	2.03755
Force amplitud Period 128			0.60386	4.04433		0.32885	2.51897	2.12825
Force amplitud Period 129			0.60675	4.04978		0.32212	2.50839	2.00069
Force amplitud Period 130			0.64425	4.04882		0.31603	2.50262	2.01383
Force amplitud Period 131			0.67534	4.04914		0.35065	2.65198	2.0071
Force amplitud Period 132			0.63303	4.05298		0.31475		2.00517
Force amplitud Period 133			0.60066	4.06613		0.31315		2.06159
Force amplitud Period 134			0.64681	4.05202		0.31796		2.01543
Force amplitud Period 135			0.62758	4.04497		0.32148		2.00742
Force amplitud Period 136			0.60001	4.06741		0.31828		2.0571
Force amplitud Period 137			0.60258	4.04625		0.3545
Force amplitud Period 138			0.60642	4.05138		0.32469
Force amplitud Period 139			0.60258	4.08375		0.34552
Force amplitud Period 140				4.05459		0.31443
Force amplitud Period 141				4.2485		0.31988
Force amplitud Period 142				4.08856		0.35738
Force amplitud Period 143				4.14113		0.30642
Individual values in N for the 1st cycles after the lift maneuvers:
Name			1_pBM-MSC R1 24h_with LN	2_pBM-MSC R2 24h_with LN	3_pBM-MSC R3 24h_with LN	4_pBM-MSC R1 24h_without LN	5_pBM-MSC R2 24h_without LN	6_pBM-MSC R3 24h_without LN	Notes
Force amplitud Period 1			5.09885	5.99759	3.16835	4.01645	6.34375	4.59466
Force amplitud Period 2			4.36614	5.90881	2.96258	3.84465	6.49889	4.43248
Force amplitud Period 3			3.97671	5.72611	2.89238	3.5783	6.41299	4.48729
Force amplitud Period 4			3.65747	5.77131	2.93373	3.44625	6.29439	4.59018
Force amplitud Period 5			3.40105	5.85592	2.927	3.09271	6.12131	4.65396
Force amplitud Period 6			3.42189	5.88285	2.91322	2.85008	6.06586	4.55075
Force amplitud Period 7			3.30105	5.90496	3.15041	2.62283	6.05016	4.60588
Force amplitud Period 8			3.21419	5.90625	2.88982	2.35968	5.97996	4.57447
Force amplitud Period 9			3.14688	5.79535	3.03213	2.12858	5.85944	4.55877
Force amplitud Period 10			3.16194	5.69502	2.98694	1.74908	5.86521	4.47864
Force amplitud Period 11			3.04655	5.69406	2.97155	1.64235	5.6963	4.52832
Force amplitud Period 12			2.94976	5.66041	2.87796	1.53626	5.64277	4.54402
Force amplitud Period 13			2.8286	5.53348	2.87411	1.401	5.57931	4.50556
Force amplitud Period 14			2.63597	5.45848	2.84719	1.19138	5.47129	4.46517
Force amplitud Period 15			2.51192	5.3886	2.84431	1.0074	5.37674	4.40748
Force amplitud Period 16			2.39205	5.31681	2.83116	0.93208	5.32802	4.37543
Force amplitud Period 17			2.23467	5.3011	2.78341	0.88079	5.30622	4.33536
Force amplitud Period 18			2.22313	5.30174	2.77219	0.86092	5.23571	4.35011
Force amplitud Period 19			2.12249	5.33443	2.75712	0.78079	5.1793	4.32414
Force amplitud Period 20			1.97441	5.33347	2.72155	0.77374	5.15846	4.27382
Force amplitud Period 21			1.94973	5.28764	2.70296	0.71412	5.13923	4.15683
Force amplitud Period 22			1.86639	5.24693	2.71321	0.67213	5.05589	4.10971
Force amplitud Period 23			1.78755	5.22994	2.7068	0.66925	5.02288	4.12221
Force amplitud Period 24			1.72184	5.25046	2.69622	0.66059	5.01903	4.09882
Force amplitud Period 25			1.65517	5.19693	2.65584	0.66156	5.00493	4.06132
Force amplitud Period 26			1.60132	5.21135	2.60231	0.62854	4.95749	3.98022
Force amplitud Period 27			1.54427	5.20046	2.5725	0.62566	4.87704	3.99817
Force amplitud Period 28			1.45997	5.23603	2.61129	0.61732	4.8966	3.93824
Force amplitud Period 29			1.40516	5.23123	2.5725	0.60931	4.85012	3.90106
Force amplitud Period 30			1.3542	5.24501	2.5693	0.61412	4.853	3.91227
Force amplitud Period 31			1.32215	5.26616	2.51962	0.59649	4.81743	3.92189
Force amplitud Period 32			1.29522	5.27802	2.53949	0.6013	4.74691	3.84977
Force amplitud Period 33			1.24106	5.22994	2.58372	0.5888	4.69659	3.81387
Force amplitud Period 34			1.22279	5.24597	2.60071	0.58944	4.753	3.82349
Force amplitud Period 35			1.21381	5.20815	2.53564	0.58303	4.71935	3.76483
Force amplitud Period 36			1.19073	5.21328	2.58757	0.567	4.70845	3.7206
Force amplitud Period 37			1.14426	5.2043	2.58885	0.57822	4.70621	3.75233
Force amplitud Period 38			1.14682	5.20238	2.61481	0.56316	4.68954	3.72958
Force amplitud Period 39			1.11189	5.21296	2.61641	0.5686	4.69242	3.67284
Force amplitud Period 40			1.06573	5.22097	2.61	0.57053	4.62736	3.73535
Force amplitud Period 41			1.03464	5.24052	2.56353	0.56123	4.63409	3.70874
Force amplitud Period 42			1.01252	5.22866	2.58116	0.55546	4.57191	3.72573
Force amplitud Period 43			0.98977	5.25366	2.57346	0.55707	4.61934	3.65746
Force amplitud Period 44			0.96958	5.23219	2.57923	0.55578	4.60332	3.7174
Force amplitud Period 45			0.91316	5.22321	2.5818	0.55258	4.58954	3.70073
Force amplitud Period 46			0.87438	5.21808	2.58404	0.54104	4.53216	3.68983
Force amplitud Period 47			0.89329	5.23123	2.57699	0.55098	4.52126	3.68855
Force amplitud Period 48			0.8965	5.25462	2.58757	0.55065	4.51357	3.64592
Force amplitud Period 49			0.89361	5.25815	2.5834	0.55707	4.49114	3.6597
Force amplitud Period 50			0.89938	5.24949	2.52603	0.55386	4.50428	3.71483
Force amplitud Period 51			0.8981	5.22353	2.55487	0.54809	4.52383	3.69336
Force amplitud Period 52			0.87887	5.23155	2.55423	0.54841	4.51261	3.72028
Force amplitud Period 53			0.88175	5.20943	2.56577	0.54392	4.53761	3.76195
Force amplitud Period 54			0.87406	5.23122	2.54173	0.53046	4.48569	3.75971
Force amplitud Period 55			0.87855	5.23764	2.55103	0.54072	4.51453	3.78054
Force amplitud Period 56			0.88271	5.23956	2.55968	0.54424	4.52255	3.7174
Force amplitud Period 57			0.86444	5.24597	2.54814	0.54456	4.52126	3.79144
Force amplitud Period 58			0.87694	5.26488	2.51385	0.54681	4.52832	3.74272
Force amplitud Period 59			0.87053	5.2434	2.50359	0.53495	4.47094	3.76676
Force amplitud Period 60			0.85996	5.23443	2.51994	0.54392	4.50812	3.76259
Force amplitud Period 61			0.86925	5.21712	2.4975	0.53303	4.44883	3.72829
Force amplitud Period 62			0.8638	5.21071	2.52507	0.53271	4.43408	3.70906
Force amplitud Period 63			0.86028	5.20558	2.51577	0.54008	4.48729	3.71676
Force amplitud Period 64			0.84682	5.2152	2.50583	0.54168	4.49274	3.70201
Force amplitud Period 65			0.86637	5.15686	2.48372	0.53815	4.47287	3.70041
Force amplitud Period 66			0.86797	5.145	2.51064	0.5404	4.42351	3.70874
Force amplitud Period 67			0.8481	5.14693	2.52282	0.54168	4.46742	3.7222
Force amplitud Period 68			0.86252	5.14244	2.51513	0.54136	4.45748	3.67829
Force amplitud Period 69			0.8481	5.18219	2.485	0.53367	4.45139	3.70169
Force amplitud Period 70			0.85835	5.17738	2.50199	0.53431	4.43312	3.66131
Force amplitud Period 71			0.8481	5.13988	2.46833	0.53142	4.44754	3.70906
Force amplitud Period 72			0.84489	5.14084	2.4757	0.52373	4.37286	3.69047
Force amplitud Period 73			0.83111	5.12225	2.50808	0.53655	4.4203	3.68951
Force amplitud Period 74			0.8372	5.13827	2.49205	0.52662	4.43056	3.67893
Force amplitud Period 75			0.85483	5.18539	2.47955	0.52309	4.43152	3.65265
Force amplitud Period 76			0.83976	5.1761	2.46032	0.53463	4.37382	3.64079
Force amplitud Period 77			0.83976	5.18411	2.46929	0.52117	4.41774	3.69752
Force amplitud Period 78			0.8481	5.1575	2.46577	0.53078	4.41229	3.67381
Force amplitud Period 79			0.84682	5.17385	2.46417	0.53367	4.37799	3.66451
Force amplitud Period 80			0.8513	5.14372	2.46897	0.52758	4.42158	3.65361
Force amplitud Period 81			0.84265	5.17161	2.45808	0.53719	4.36389	3.63823
Force amplitud Period 82			0.84906	5.18731	2.45359	0.52277	4.40844	3.6581
Force amplitud Period 83			0.83976	5.15013	2.42506	0.5295	4.38248	3.65746
Force amplitud Period 84			0.84393	5.17898	2.43051	0.52982	4.37863	3.67316
Force amplitud Period 85			0.84778	5.13956	2.46609	0.53303	4.3328	3.65906
Force amplitud Period 86			0.84265	5.14661	2.42763	0.53591	4.38184	3.64368
Force amplitud Period 87			0.83592	5.14661	2.47442	0.52758	4.33921	3.66772
Force amplitud Period 88			0.8372	5.09148	2.46737	0.53142	4.3219	3.64432
Force amplitud Period 89			0.83944	5.09661	2.41416	0.53527	4.34882	3.60073
Force amplitud Period 90			0.82983	5.10205	2.45263	0.52021	4.32062	3.62925
Force amplitud Period 91			0.82694	5.11776	2.41128	0.52629	4.33729	3.66034
Force amplitud Period 92			0.84137	5.14436	2.44622	0.53142	4.31421	3.64624
Force amplitud Period 93			0.81572	5.14212	2.4241	0.52694	4.34947	3.65361
Force amplitud Period 94			0.82662	5.14372	2.43916	0.52918	4.27703	3.644
Force amplitud Period 95			0.83271	5.12898	2.40327	0.52405	4.30716	3.63021
Force amplitud Period 96			0.83143	5.11968	2.40423	0.51444	4.33921	3.59752
Force amplitud Period 97			0.83143	5.12449	2.43019	0.52245	4.32222	3.65714
Force amplitud Period 98			0.81957	5.11712	2.43884	0.53206	4.29562	3.60778
Force amplitud Period 99			0.81861	5.11263	2.43596	0.52021	4.32446	3.644
Force amplitud Period 100			0.82374	5.1152	2.39269	0.52758	4.28825	3.63759
Force amplitud Period 101			0.82021	5.12673	2.39141	0.52662	4.28985	3.62605
Force amplitud Period 102			0.82502	5.1434	2.37891	0.52533	4.29337	3.61098
Force amplitud Period 103			0.82278	5.14789	2.3975	0.52437	4.29626	3.6097
Force amplitud Period 104			0.81252	5.18347	2.40263	0.5077	4.30748	3.58117
Force amplitud Period 105			0.82534	5.15398	2.38371	0.52213	4.30363	3.60489
Force amplitud Period 106			0.81765	5.15141	2.38403	0.51732	4.30748	3.61387
Force amplitud Period 107			0.82726	5.17802	2.37378	0.51155	4.30459	3.62733
Force amplitud Period 108			0.81733	5.17962	2.40968	0.52886	4.32222	3.57701
Force amplitud Period 109			0.8247	5.18218	2.41577	0.52309	4.26645	3.61162
Force amplitud Period 110			0.80194	5.1559	2.39589	0.51924	4.2969	3.41803
Force amplitud Period 111			0.81348	5.15109	2.40423	0.52533	4.23247	3.6065
Force amplitud Period 112			0.80963	5.16456	2.35679	0.51828	4.29946	3.55746
Force amplitud Period 113			0.82181	5.16039	2.36705	0.52565	4.2844	3.59239
Force amplitud Period 114			0.82406	5.19276	2.37025	0.52565	4.25523	3.60201
Force amplitud Period 115			0.83015	5.16584	2.36256	0.51283	4.21613	3.59816
Force amplitud Period 116			0.82342	5.16039	2.35487	0.52085	4.25555	3.59432
Force amplitud Period 117			0.81701	5.17706	2.39461	0.51412	4.20876	3.59912
Force amplitud Period 118			0.80771	5.18379	2.39942	0.52181	4.27959	3.58694
Force amplitud Period 119			0.81861	5.1684	2.37827	0.52149	4.27222	3.59368
Force amplitud Period 120			0.82085	5.19244	2.38275	0.50995	4.20908	3.59528
Force amplitud Period 121			0.82502	5.19565	2.37057	0.51924	4.25908	3.55585
Force amplitud Period 122			0.81765	5.20398	2.36096	0.52149	4.23792	3.60618
Force amplitud Period 123			0.81765	5.16904	2.3866	0.51956	4.23215	3.55553
Force amplitud Period 124			0.82534	5.18603	2.38628	0.52437	4.17831	3.59368
Force amplitud Period 125			0.81476	5.18058	2.36352	0.51668	4.21773	3.57156
Force amplitud Period 126			0.8138	5.22994		0.51988	4.24241	3.5706
Force amplitud Period 127			0.82246	5.21103		0.51956	4.21228	3.54303
Force amplitud Period 128			0.81637	5.15013		0.52469	4.22158	3.53534
Force amplitud Period 129			0.80996	5.20719		0.51155	4.21068	3.58791
Force amplitud Period 130			0.82278	5.18379		0.51892	4.17799	3.54015
Force amplitud Period 131			0.8247	5.19917		0.51668	4.18888	3.52669
Force amplitud Period 132			0.80867	5.17161		0.51444		3.56611
Force amplitud Period 133			0.81188	5.17032		0.52405		3.52797
Force amplitud Period 134			0.81252	5.15302		0.52373		3.53438
Force amplitud Period 135			0.80643	5.16872		0.52565		3.56964
Force amplitud Period 136			0.80354	5.19116		0.51123
Force amplitud Period 137			0.81348	5.20238		0.50995
Force amplitud Period 138			0.80996	5.16776		0.51732
Force amplitud Period 139			0.80451	5.20334		0.5154
Force amplitud Period 140			--	5.20494		0.50578
Force amplitud Period 141				5.21039		0.50995
Force amplitud Period 142				5.1902		0.51091
Force amplitud Period 143				5.19629		0.50835
Individual values in μm for each period:
Name			1_pBM-MSC R1 24h_with LN	2_pBM-MSC R2 24h_with LN	3_pBM-MSC R3 24h_with LN	4_pBM-MSC R1 24h_without LN	5_pBM-MSC R2 24h_without LN	6_pBM-MSC R3 24h_without LN	Notes
Force amplitud Period 1			175	205	185	210	195	165
Force amplitud Period 2			170	205	185	205	190	165
Force amplitud Period 3			160	200	185	205	195	170
Force amplitud Period 4			165	200	185	200	195	165
Force amplitud Period 5			160	200	185	205	195	165
Force amplitud Period 6			160	205	185	205	195	165
Force amplitud Period 7			160	205	185	200	195	165
Force amplitud Period 8			160	205	185	205	195	165
Force amplitud Period 9			160	205	185	205	195	165
Force amplitud Period 10			160	205	185	205	195	165
Force amplitud Period 11			160	205	185	205	195	165
Force amplitud Period 12			160	205	185	205	195	165
Force amplitud Period 13			160	205	185	205	195	165
Force amplitud Period 14			160	205	185	205	195	165
Force amplitud Period 15			160	205	185	205	195	165
Force amplitud Period 16			160	205	185	205	195	165
Force amplitud Period 17			160	205	185	205	195	165
Force amplitud Period 18			160	205	185	205	195	165
Force amplitud Period 19			240	205	185	205	195	165
Force amplitud Period 20			160	205	185	205	195	165
Force amplitud Period 21			155	205	185	205	195	165
Force amplitud Period 22			155	205	185	205	195	165
Force amplitud Period 23			160	205	185	205	195	165
Force amplitud Period 24			160	205	185	205	195	165
Force amplitud Period 25			160	205	185	205	195	165
Force amplitud Period 26			160	205	185	205	195	165
Force amplitud Period 27			160	205	185	205	195	165
Force amplitud Period 28			160	205	185	205	195	165
Force amplitud Period 29			160	205	185	205	195	165
Force amplitud Period 30			160	205	185	205	195	165
Force amplitud Period 31			160	205	185	205	195	165
Force amplitud Period 32			160	205	185	205	195	165
Force amplitud Period 33			160	205	185	205	195	165
Force amplitud Period 34			160	205	185	205	195	165
Force amplitud Period 35			160	205	185	205	195	165
Force amplitud Period 36			160	205	185	205	195	165
Force amplitud Period 37			160	205	185	205	195	165
Force amplitud Period 38			160	205	185	205	195	165
Force amplitud Period 39			160	205	185	205	195	165
Force amplitud Period 40			160	205	185	205	195	165
Force amplitud Period 41			160	205	185	205	195	165
Force amplitud Period 42			160	205	185	205	195	165
Force amplitud Period 43			160	205	185	205	195	165
Force amplitud Period 44			160	205	185	205	195	165
Force amplitud Period 45			160	205	185	205	195	165
Force amplitud Period 46			160	205	185	205	195	165
Force amplitud Period 47			160	205	185	205	195	165
Force amplitud Period 48			160	205	185	205	195	165
Force amplitud Period 49			160	205	185	205	195	165
Force amplitud Period 50			160	205	185	205	195	165
Force amplitud Period 51			160	205	185	200	195	165
Force amplitud Period 52			160	205	185	200	195	165
Force amplitud Period 53			160	205	185	200	195	165
Force amplitud Period 54			160	205	185	205	195	165
Force amplitud Period 55			160	205	185	200	190	165
Force amplitud Period 56			160	205	185	200	195	165
Force amplitud Period 57			160	205	185	200	195	165
Force amplitud Period 58			160	205	185	200	195	165
Force amplitud Period 59			160	205	185	200	195	165
Force amplitud Period 60			160	205	185	200	195	165
Force amplitud Period 61			160	205	185	200	195	165
Force amplitud Period 62			160	205	185	200	195	165
Force amplitud Period 63			160	205	185	200	195	165
Force amplitud Period 64			160	205	185	200	195	165
Force amplitud Period 65			160	205	185	200	195	165
Force amplitud Period 66			160	205	190	200	195	165
Force amplitud Period 67			160	205	185	200	195	165
Force amplitud Period 68			160	205	185	200	195	165
Force amplitud Period 69			160	205	185	200	195	165
Force amplitud Period 70			160	205	185	200	190	165
Force amplitud Period 71			155	205	185	200	195	165
Force amplitud Period 72			160	205	185	200	195	165
Force amplitud Period 73			160	205	185	200	195	165
Force amplitud Period 74			160	205	185	200	195	165
Force amplitud Period 75			160	205	190	200	195	165
Force amplitud Period 76			160	205	185	200	195	165
Force amplitud Period 77			160	205	190	200	195	165
Force amplitud Period 78			160	205	185	200	195	165
Force amplitud Period 79			160	205	185	200	195	165
Force amplitud Period 80			160	205	185	200	195	165
Force amplitud Period 81			160	205	185	200	195	165
Force amplitud Period 82			160	205	190	200	195	165
Force amplitud Period 83			160	205	185	200	195	165
Force amplitud Period 84			160	205	190	200	195	165
Force amplitud Period 85			160	205	185	200	195	165
Force amplitud Period 86			160	205	190	200	195	165
Force amplitud Period 87			160	205	185	200	195	165
Force amplitud Period 88			160	205	190	200	195	165
Force amplitud Period 89			160	205	190	200	195	165
Force amplitud Period 90			160	205	190	200	195	165
Force amplitud Period 91			160	205	185	200	195	165
Force amplitud Period 92			160	205	190	200	195	165
Force amplitud Period 93			160	205	185	200	195	165
Force amplitud Period 94			160	205	185	200	195	165
Force amplitud Period 95			160	205	190	200	195	165
Force amplitud Period 96			160	205	185	200	195	165
Force amplitud Period 97			160	205	185	200	195	165
Force amplitud Period 98			160	205	185	200	195	165
Force amplitud Period 99			160	205	185	200	195	165
Force amplitud Period 100			160	205	185	200	195	165
Force amplitud Period 101			160	205	190	200	195	165
Force amplitud Period 102			160	205	190	200	195	165
Force amplitud Period 103			160	205	185	200	195	165
Force amplitud Period 104			160	205	190	200	195	165
Force amplitud Period 105			160	205	190	200	195	165
Force amplitud Period 106			160	205	190	200	195	165
Force amplitud Period 107			160	205	185	200	195	165
Force amplitud Period 108			160	205	185	200	195	165
Force amplitud Period 109			225	205	185	200	195	165
Force amplitud Period 110			160	205	190	200	195	165
Force amplitud Period 111			160	205	190	200	195	165
Force amplitud Period 112			160	205	190	200	195	165
Force amplitud Period 113			160	205	185	200	195	165
Force amplitud Period 114			160	205	185	200	195	165
Force amplitud Period 115			160	205	185	200	195	165
Force amplitud Period 116			160	205	185	200	195	165
Force amplitud Period 117			160	205	185	200	195	165
Force amplitud Period 118			160	205	185	200	195	165
Force amplitud Period 119			160	205	185	200	195	165
Force amplitud Period 120			160	205	185	200	195	165
Force amplitud Period 121			160	205	190	205	195	165
Force amplitud Period 122			160	205	185	205	195	165
Force amplitud Period 123			160	205	185	205	195	165
Force amplitud Period 124			160	205	185	205	195	165
Force amplitud Period 125			160	205		205	195	165
Force amplitud Period 126			160	205		205	195	165
Force amplitud Period 127			160	205		205	195	165
Force amplitud Period 128			160	205		205	195	165
Force amplitud Period 129			160	205		205	195	165
Force amplitud Period 130			160	205		205	195	165
Force amplitud Period 131			160	205		205		165
Force amplitud Period 132			160	205		205		165
Force amplitud Period 133			160	205		205		165
Force amplitud Period 134			160	205		205		165
Force amplitud Period 135			160	205		205		165
Force amplitud Period 136			160	205		205
Force amplitud Period 137			160	205		205
Force amplitud Period 138			160	205		205
Force amplitud Period 139			160	205		205
Force amplitud Period 140				205		205
Force amplitud Period 141				205		205
Force amplitud Period 142				205		205
Force amplitud Period 143

## Sheet: Sheet2 Cell_viability
Cell viability cell reservoir
Condition	Control	Continuos	Intermittent
R1	54.95	36.5	71.1
R2	56.1	32.5	69.3
R3	56.1	34.2	60
Mean	55.7167	34.4	66.8
SD	0.663953	2.00749	5.95735
Median	56.1	34.2	69.3
Cells in the scaffold						x=1mm, y=1mm
Condition	Name	Type	volume (mm3)	#ViableCells/mm3	Dead cells / mm3	Total number of cells/mm3
Without Laminin	R1	No Loading	0.186	10.7527	0	10.7527
		Loading	0.263	7.60456	3.80228	11.4068
	R2	No Loading	0.202	19.802	9.90099	29.703
		Loading	0.202	9.90099	4.9505	14.8515
	R3	No Loading	0.224	22.3214	8.92857	31.25
		Loading	0.223	8.96861	4.4843	13.4529
With Laminin	R1	No Loading	0.253	23.7154	0	23.7154
		Loading	0.257	214.008	15.5642	229.572
	R2	No Loading	0.205	48.7805	14.6341	63.4146
		Loading	0.203	172.414	29.5567	201.97
	R3	No Loading	0.232	47.4138	8.62069	56.0345
		Loading	0.204	137.255	14.7059	151.961
Total number of cells/mm3 (NonViable + viable)
Condition	Scaffolds -LN		Scaffolds +LN
	- Loading	+ Loading	- Loading	+ Loading
R1	10.7527	11.4068	23.7154	229.572
R2	29.703	14.8515	63.4146	201.97
R3	31.25	13.4529	56.0345	151.961
Mean	23.9019	13.2371	47.7215	194.501
SD	11.4138	1.73243	21.1148	39.3411
Median	29.703	13.4529	56.0345	201.97
Min	10.7527	11.4068	23.7154	151.961
Max	31.25	14.8515	63.4146	229.572
Viability (%)	73.7405	66.6667	83.7566	89.7469

## Sheet: Sheet3 NoLN_NoLoad_R1
Condition:	No laminin, no loading, replicate 1
LAS Automatic Measurement Results (Full)
Channel1
Number	Images	Voxels	Volume [µm³]	Volume Filled [µm³]	Convex Volume [µm³]	Surface Area [µm²]	Surface Area Filled [µm²]	Convex Surface Area [µm²]	Sphericity	Diameter [µm]	Ellipsoid Major [µm]	Ellipsoid Mean [µm]	Ellipsoid Minor [µm]	Feret Maximum [µm]	Feret Maximum Azimut [°]	Feret Maximum Elevation [°]	Feret Minimum [µm]	Feret Minimum Azimut [°]	Feret Minimum Elevation [°]	Feret Ratio	Centroid X [µm]	Centroid Y [µm]	Centroid Z [µm]	Bounds X [µm]	Bounds Y [µm]	Bounds Z [µm]	Intensity Sum	Intensity Mean	Intensity Standard Deviation	Intensity Minimum	Intensity Maximum
1	Series002	3267	955.125	955.125	1099.5	727.401	727.401	585.779	0.532793	12.2186	8.1886	6.04393	4.65301	17.3629	79.5085	-31.2005	10.0343	173.66	0	0.577917	641.599	356.481	4.44468	10.2764	16.2258	10.9934	236802	72.483	22.592	10	171
2	Series002	1744	509.868	509.868	601.034	473.552	473.552	396.333	0.538555	9.91181	6.24302	5.23202	3.8671	13.2773	109.983	-17.5227	6.9958	0	-90	0.526898	597.835	103.866	2.75465	10.8172	12.4398	6.9958	128772	73.8372	20.9665	19	154
LAS Automatic Measurement Results (Full)
Channel2
Number	Images	Voxels	Volume [µm³]	Volume Filled [µm³]	Convex Volume [µm³]	Surface Area [µm²]	Surface Area Filled [µm²]	Convex Surface Area [µm²]	Sphericity	Diameter [µm]	Ellipsoid Major [µm]	Ellipsoid Mean [µm]	Ellipsoid Minor [µm]	Feret Maximum [µm]	Feret Maximum Azimut [°]	Feret Maximum Elevation [°]	Feret Minimum [µm]	Feret Minimum Azimut [°]	Feret Minimum Elevation [°]	Feret Ratio	Centroid X [µm]	Centroid Y [µm]	Centroid Z [µm]	Bounds X [µm]	Bounds Y [µm]	Bounds Z [µm]	Intensity Sum	Intensity Mean	Intensity Standard Deviation	Intensity Minimum	Intensity Maximum

## Sheet: Sheet4 NoLN_Load_R1
Condition:	No laminin, loading, replicate 1
LAS Automatic Measurement Results (Full)
Channel1
Number	Images	Voxels	Volume [µm³]	Volume Filled [µm³]	Convex Volume [µm³]	Surface Area [µm²]	Surface Area Filled [µm²]	Convex Surface Area [µm²]	Sphericity	Diameter [µm]	Ellipsoid Major [µm]	Ellipsoid Mean [µm]	Ellipsoid Minor [µm]	Feret Maximum [µm]	Feret Maximum Azimut [°]	Feret Maximum Elevation [°]	Feret Minimum [µm]	Feret Minimum Azimut [°]	Feret Minimum Elevation [°]	Feret Ratio	Centroid X [µm]	Centroid Y [µm]	Centroid Z [µm]	Bounds X [µm]	Bounds Y [µm]	Bounds Z [µm]	Intensity Sum	Intensity Mean	Intensity Standard Deviation	Intensity Minimum	Intensity Maximum
1	Series003	7549	2206.99	2206.99	3200.46	1601.63	1601.63	1248.26	0.422924	16.1535	12.6494	10.7126	4.66011	28.4914	9.09028	61.2742	10.5726	97.3524	0	0.371078	618.677	304.892	41.3522	20.5527	11.3581	25.9844	348780	46.2021	25.1038	4	255
2	Series003	7012	2050	2050	3334.9	1637.04	1637.04	1320.63	0.393914	15.761	12.5778	11.2418	4.69144	28.7368	72.2553	-60.3939	11.0654	165.53	0	0.385059	156.881	484.618	124.16	13.5215	22.1753	24.985	320902	45.7647	23.0876	4	193
LAS Automatic Measurement Results (Full)
Channel2
Number	Trajectory	Images	Z-Index	Position Z [µm]	Accepted	Pixels	Area [µm²]	Length [µm]	Perimeter [µm]	Roundness	Shape Factor	Equiv Circ Diam [µm]	X FCP	Y FCP	X Centroid	Y Centroid	ClassifierUser	ClassifierAuto
1	0	Series003	123	121.927	1	172	50.3153	9.30533	25.6436	0.961509	1.04003	8.00396	1040	1031	1039.4	1024.37	none	none

## Sheet: Sheet5 NoLN_NoLoad_R2
Condition:	No laminin, no loading, replicate 2
LAS Automatic Measurement Results (Full)
Channel1
Number	Images	Voxels	Volume [µm³]	Volume Filled [µm³]	Convex Volume [µm³]	Surface Area [µm²]	Surface Area Filled [µm²]	Convex Surface Area [µm²]	Sphericity	Diameter [µm]	Ellipsoid Major [µm]	Ellipsoid Mean [µm]	Ellipsoid Minor [µm]	Feret Maximum [µm]	Feret Maximum Azimut [°]	Feret Maximum Elevation [°]	Feret Minimum [µm]	Feret Minimum Azimut [°]	Feret Minimum Elevation [°]	Feret Ratio	Centroid X [µm]	Centroid Y [µm]	Centroid Z [µm]	Bounds X [µm]	Bounds Y [µm]	Bounds Z [µm]	Intensity Sum	Intensity Mean	Intensity Standard Deviation	Intensity Minimum	Intensity Maximum
1	Series004	16028	4685.87	4685.87	5430.79	2731.27	2731.27	2147.85	0.40969	20.7617	33.8302	5.93066	5.36056	67.0864	156.801	-86.4798	11.5155	129.806	1.32314	0.171652	576.933	988.634	186.913	12.4398	11.8989	66.9598	999947	62.3875	62.224	1	255
2	Series004	9806	2866.84	2866.84	3564.2	1733.09	1733.09	1294.51	0.465306	17.6252	15.3277	7.86275	6.05388	31.5044	116.565	72.1151	13.7081	15.124	-13.4979	0.435115	210.205	199.274	61.3065	14.6033	16.2258	29.982	366243	37.3489	33.8104	1	255
3	Series004	7517	2197.64	2197.64	2704.29	1701.62	1701.62	1388.48	0.396947	16.1307	28.7646	4.87261	3.73895	54.0218	116.565	-87.4337	7.57979	80.0316	0.740312	0.14031	227.22	979.157	159.226	9.7355	8.11292	53.9676	415944	55.3338	51.1814	1	255
4	Series004	6150	1797.99	1797.99	2172.05	1476.37	1476.37	1180.84	0.400211	15.0868	25.0808	4.88212	3.4527	47.0993	51.3402	-85.7832	7.0312	90	0	0.149285	128.12	938.47	144.119	10.2764	7.0312	46.9718	294831	47.94	41.2844	1	255
LAS Automatic Measurement Results (Full)
Channel2
Number	Trajectory	Images	Z-Index	Position Z [µm]	Accepted	Pixels	Area [µm²]	Length [µm]	Perimeter [µm]	Roundness	Shape Factor	Equiv Circ Diam [µm]	X FCP	Y FCP	X Centroid	Y Centroid	ClassifierUser	ClassifierAuto
1	0	Series004	89	87.9472	1	241	70.062	14.1528	33.9427	0.764189	1.30858	9.44488	1159	1743	1151.54	1736.4	none	none
2	0	Series004	93	91.9448	1	244	70.9342	14.1528	33.8008	0.780208	1.28171	9.50348	1159	1743	1152.92	1736.11	none	none

## Sheet: Sheet6 NoLN_Load_R2
Condition:	No laminin, loading, replicate 2
LAS Automatic Measurement Results (Full)
Channel1
Number	Images	Voxels	Volume [µm³]	Volume Filled [µm³]	Convex Volume [µm³]	Surface Area [µm²]	Surface Area Filled [µm²]	Convex Surface Area [µm²]	Sphericity	Diameter [µm]	Ellipsoid Major [µm]	Ellipsoid Mean [µm]	Ellipsoid Minor [µm]	Feret Maximum [µm]	Feret Maximum Azimut [°]	Feret Maximum Elevation [°]	Feret Minimum [µm]	Feret Minimum Azimut [°]	Feret Minimum Elevation [°]	Feret Ratio	Centroid X [µm]	Centroid Y [µm]	Centroid Z [µm]	Bounds X [µm]	Bounds Y [µm]	Bounds Z [µm]	Intensity Sum	Intensity Mean	Intensity Standard Deviation	Intensity Minimum	Intensity Maximum
1	Series004_	15404	4475.47	4475.47	5656.03	2314.47	2314.47	1737.16	0.468885	20.4462	17.8687	8.16637	7.48452	35.5203	55.5816	6.462	15.6052	0	-82.9556	0.439332	290.533	870.948	93.0413	23.1847	32.8899	15.9904	350224	22.7359	10.6377	0	108
2	Series004_	14063	4085.85	4085.85	6438.3	2650.77	2650.77	2034.54	0.385279	19.8348	26.3536	7.30065	6.67805	45.3549	105.195	3.79032	14.28	90	-86.6849	0.31485	631.631	791.996	84.6782	20.4888	43.6735	14.991	292663	20.8109	10.0241	0	67
LAS Automatic Measurement Results (Full)
Channel2
Number	Images	Voxels	Volume [µm³]	Volume Filled [µm³]	Convex Volume [µm³]	Surface Area [µm²]	Surface Area Filled [µm²]	Convex Surface Area [µm²]	Sphericity	Diameter [µm]	Ellipsoid Major [µm]	Ellipsoid Mean [µm]	Ellipsoid Minor [µm]	Feret Maximum [µm]	Feret Maximum Azimut [°]	Feret Maximum Elevation [°]	Feret Minimum [µm]	Feret Minimum Azimut [°]	Feret Minimum Elevation [°]	Feret Ratio	Centroid X [µm]	Centroid Y [µm]	Centroid Z [µm]	Bounds X [µm]	Bounds Y [µm]	Bounds Z [µm]	Intensity Sum	Intensity Mean	Intensity Standard Deviation	Intensity Minimum	Intensity Maximum
1	Series004_	8770	2548.03	2548.03	3480.95	1862.91	1862.91	1374.98	0.400163	16.9461	17.1938	7.53832	5.08614	39.7447	56.3099	-78.7172	11.7651	80.1664	8.8627	0.296016	631.342	938.831	84.4316	15.6362	13.4795	38.9766	57695	6.57868	7.74274	1	59

## Sheet: Sheet7 NoLN_NoLoad_R3
Condition:	No laminin, no loading, replicate 3
LAS Automatic Measurement Results (Full)
Channel1
Number	Images	Voxels	Volume [µm³]	Volume Filled [µm³]	Convex Volume [µm³]	Surface Area [µm²]	Surface Area Filled [µm²]	Convex Surface Area [µm²]	Sphericity	Diameter [µm]	Ellipsoid Major [µm]	Ellipsoid Mean [µm]	Ellipsoid Minor [µm]	Feret Maximum [µm]	Feret Maximum Azimut [°]	Feret Maximum Elevation [°]	Feret Minimum [µm]	Feret Minimum Azimut [°]	Feret Minimum Elevation [°]	Feret Ratio	Centroid X [µm]	Centroid Y [µm]	Centroid Z [µm]	Bounds X [µm]	Bounds Y [µm]	Bounds Z [µm]	Intensity Sum	Intensity Mean	Intensity Standard Deviation	Intensity Minimum	Intensity Maximum
1	Series005	14142	4134.49	4134.49	6318.29	2922.25	2922.25	2314.63	0.352255	19.9132	22.8777	11.1757	5.43494	48.0839	99.4623	-86.0767	13.4355	71.0754	2.51252	0.279418	6.05667	365.621	53.0103	17.8484	13.5215	47.9712	792874	56.0652	46.807	1	255
2	Series005	9452	2763.34	2763.34	3516.84	1855.84	1855.84	1482.65	0.424009	17.4105	19.6893	8.30386	4.15585	39.7384	167.905	-78.7627	9.1424	93.3665	1.82022	0.230064	446.182	444.144	111.789	16.7667	9.19464	38.9766	563028	59.5671	48.428	1	255
3	Series005	9400	2748.14	2748.14	3440.05	1969.73	1969.73	1602.93	0.398026	17.3785	29.4841	5.33691	4.33249	58.4502	59.7436	-82.6141	9.19464	0	0	0.157307	380.23	139.275	44.5693	9.19464	12.4398	57.9652	851210	90.5543	76.727	1	255
4	Series005	7761	2268.97	2268.97	3104.38	1842.01	1842.01	1538.32	0.374587	16.3033	24.7286	7.823	3.18866	48.2297	77.4712	-84.0656	7.73681	85.7108	1.54567	0.160416	775.994	386.144	87.1413	17.3076	8.65378	47.9712	645396	83.1589	67.8884	1	255
5	Series005	7557	2209.33	2209.33	2862.16	1856.07	1856.07	1485	0.365207	16.1592	27.4032	6.47706	3.03374	53.0482	21.8014	-86.8526	6.68487	114.179	-1.15443	0.126015	143.161	414.246	66.3859	13.5215	8.11292	52.9682	573359	75.8712	68.091	1	255
LAS Automatic Measurement Results (Full)
Channel2
Number	Images	Voxels	Volume [µm³]	Volume Filled [µm³]	Convex Volume [µm³]	Surface Area [µm²]	Surface Area Filled [µm²]	Convex Surface Area [µm²]	Sphericity	Diameter [µm]	Ellipsoid Major [µm]	Ellipsoid Mean [µm]	Ellipsoid Minor [µm]	Feret Maximum [µm]	Feret Maximum Azimut [°]	Feret Maximum Elevation [°]	Feret Minimum [µm]	Feret Minimum Azimut [°]	Feret Minimum Elevation [°]	Feret Ratio	Centroid X [µm]	Centroid Y [µm]	Centroid Z [µm]	Bounds X [µm]	Bounds Y [µm]	Bounds Z [µm]	Intensity Sum	Intensity Mean	Intensity Standard Deviation	Intensity Minimum	Intensity Maximum
1	Series005	4340	1268.82	1268.82	1584.32	1113.49	1113.49	893.668	0.420602	13.4318	17.8453	5.10462	3.34445	38.0734	36.8699	-85.9269	7.25642	153.435	0	0.19059	272.815	306.472	53.2708	8.11292	10.2764	37.9772	110291	25.4127	29.4182	1	230
2	Series005	3763	1100.13	1100.13	1426.16	984.873	984.873	791.948	0.43239	12.808	14.1063	5.97589	3.2756	30.2007	26.5651	-83.1	7.43721	85.9144	0	0.246259	448.487	444.789	109.989	12.9807	7.57206	29.982	77276	20.5357	23.1774	1	139

## Sheet: Sheet8 NoLN_Load_R3
Condition:	No laminin, loading, replicate 3
LAS Automatic Measurement Results (Full)
Channel1
Number	Images	Voxels	Volume [µm³]	Volume Filled [µm³]	Convex Volume [µm³]	Surface Area [µm²]	Surface Area Filled [µm²]	Convex Surface Area [µm²]	Sphericity	Diameter [µm]	Ellipsoid Major [µm]	Ellipsoid Mean [µm]	Ellipsoid Minor [µm]	Feret Maximum [µm]	Feret Maximum Azimut [°]	Feret Maximum Elevation [°]	Feret Minimum [µm]	Feret Minimum Azimut [°]	Feret Minimum Elevation [°]	Feret Ratio	Centroid X [µm]	Centroid Y [µm]	Centroid Z [µm]	Bounds X [µm]	Bounds Y [µm]	Bounds Z [µm]	Intensity Sum	Intensity Mean	Intensity Standard Deviation	Intensity Minimum	Intensity Maximum
1	Series005_	6574	1921.94	1921.94	2311.17	1308.31	1308.31	1010.5	0.472147	15.4258	12.8919	6.99292	5.38119	27.7112	30.9638	-76.8433	11.6103	63.4349	1.11048e-12	0.418974	355.732	125.26	40.8664	14.6033	11.8989	26.9838	1330271	202.353	53.9637	9	255
2	Series005_	2984	872.388	872.388	1086.83	782.725	782.725	603.292	0.466112	11.8551	10.5789	5.22227	3.8111	22.415	60.2551	-78.7823	8.22394	153.435	0	0.366894	277.386	293.08	56.4061	8.65378	10.8172	21.9868	531209	178.019	56.932	29	255
LAS Automatic Measurement Results (Full)
Channel2
Number	Images	Voxels	Volume [µm³]	Volume Filled [µm³]	Convex Volume [µm³]	Surface Area [µm²]	Surface Area Filled [µm²]	Convex Surface Area [µm²]	Sphericity	Diameter [µm]	Ellipsoid Major [µm]	Ellipsoid Mean [µm]	Ellipsoid Minor [µm]	Feret Maximum [µm]	Feret Maximum Azimut [°]	Feret Maximum Elevation [°]	Feret Minimum [µm]	Feret Minimum Azimut [°]	Feret Minimum Elevation [°]	Feret Ratio	Centroid X [µm]	Centroid Y [µm]	Centroid Z [µm]	Bounds X [µm]	Bounds Y [µm]	Bounds Z [µm]	Intensity Sum	Intensity Mean	Intensity Standard Deviation	Intensity Minimum	Intensity Maximum
1	Series005_	3207	937.584	937.584	1123.57	861.986	861.986	685.523	0.444085	12.1433	16.567	3.76589	3.43037	31.2259	33.6901	-82.8249	7.34768	66.0375	3.14519	0.235307	421.823	444.552	73.2334	7.57206	7.57206	30.9814	113716	35.4587	44.8767	1	240

## Sheet: Sheet9 LN_NoLoad_R1
Condition:	laminin, no loading, replicate 1
LAS Automatic Measurement Results (Full)
Channel1
Number	Images	Voxels	Volume [µm³]	Volume Filled [µm³]	Convex Volume [µm³]	Surface Area [µm²]	Surface Area Filled [µm²]	Convex Surface Area [µm²]	Sphericity	Diameter [µm]	Ellipsoid Major [µm]	Ellipsoid Mean [µm]	Ellipsoid Minor [µm]	Feret Maximum [µm]	Feret Maximum Azimut [°]	Feret Maximum Elevation [°]	Feret Minimum [µm]	Feret Minimum Azimut [°]	Feret Minimum Elevation [°]	Feret Ratio	Centroid X [µm]	Centroid Y [µm]	Centroid Z [µm]	Bounds X [µm]	Bounds Y [µm]	Bounds Z [µm]	Intensity Sum	Intensity Mean	Intensity Standard Deviation	Intensity Minimum	Intensity Maximum
1	Series004	17887	5282.03	5282.03	8894.98	3942.33	3942.33	3248.52	0.307426	21.6073	48.4781	6.11658	4.9486	87.0582	60.2551	87.1145	12.0039	99.8458	-0.126878	0.137883	185.452	258.88	96.3621	15.2202	13.0459	86.9478	4132323	231.024	39.9985	38	255
2	Series004	10986	3244.17	3244.17	5035.46	2631.82	2631.82	2151.11	0.33274	18.3669	39.6304	5.65845	4.06245	68.3969	50.7106	83.5144	10.2704	29.3578	-1.69708	0.150158	916.92	1000.01	96.9067	13.0459	11.4151	67.9592	2583827	235.193	36.9681	65	255
3	Series004	8549	2524.52	2524.52	3602.12	2110.6	2110.6	1645.97	0.351026	16.8938	27.0179	6.32752	3.89141	52.1164	33.6901	85.6866	9.13031	118.301	0	0.175191	65.1479	152.95	99.7938	13.0459	10.8716	51.9688	1900668	222.326	42.8743	68	255
4	Series004	4129	1219.29	1219.29	2407.19	1574.82	1574.82	1338.7	0.289602	13.2547	28.4231	5.80535	2.72749	54.3087	169.695	83.5749	6.59463	70.0169	0	0.121429	593.655	212.128	81.7239	12.5023	8.15368	53.9676	940236	227.715	40.9141	74	255
5	Series004	3344	987.484	987.484	1689.31	1212.59	1212.59	1096.4	0.326788	12.355	31.5955	3.178	2.86392	54.2516	11.3099	84.1353	7.06652	90	0	0.130255	933.034	962.191	164.41	8.69725	7.06652	53.9676	775917	232.033	38.5251	78	255
6	Series004	1131	333.985	333.985	452.351	466.763	466.763	382.988	0.412111	8.60814	12.8041	2.61611	2.44723	24.0962	45	84.5079	5.32873	71.5651	0	0.221144	43.0645	162.471	112.938	5.97936	5.43578	23.9856	259978	229.866	38.5478	73	255
LAS Automatic Measurement Results (Full)
Channel2
Number	Images	Voxels	Volume [µm³]	Volume Filled [µm³]	Convex Volume [µm³]	Surface Area [µm²]	Surface Area Filled [µm²]	Convex Surface Area [µm²]	Sphericity	Diameter [µm]	Ellipsoid Major [µm]	Ellipsoid Mean [µm]	Ellipsoid Minor [µm]	Feret Maximum [µm]	Feret Maximum Azimut [°]	Feret Maximum Elevation [°]	Feret Minimum [µm]	Feret Minimum Azimut [°]	Feret Minimum Elevation [°]	Feret Ratio	Centroid X [µm]	Centroid Y [µm]	Centroid Z [µm]	Bounds X [µm]	Bounds Y [µm]	Bounds Z [µm]	Intensity Sum	Intensity Mean	Intensity Standard Deviation	Intensity Minimum	Intensity Maximum

## Sheet: Sheet10 LN_Load_R1
Condition:	laminin, loading, replicate 1
LAS Automatic Measurement Results (Full)
Channel1
Number	Images	Voxels	Volume [µm³]	Volume Filled [µm³]	Convex Volume [µm³]	Surface Area [µm²]	Surface Area Filled [µm²]	Convex Surface Area [µm²]	Sphericity	Diameter [µm]	Ellipsoid Major [µm]	Ellipsoid Mean [µm]	Ellipsoid Minor [µm]	Feret Maximum [µm]	Feret Maximum Azimut [°]	Feret Maximum Elevation [°]	Feret Minimum [µm]	Feret Minimum Azimut [°]	Feret Minimum Elevation [°]	Feret Ratio	Centroid X [µm]	Centroid Y [µm]	Centroid Z [µm]	Bounds X [µm]	Bounds Y [µm]	Bounds Z [µm]	Intensity Sum	Intensity Mean	Intensity Standard Deviation	Intensity Minimum	Intensity Maximum
1	Series007	20022	5817.21	5817.21	9088.31	3453.22	3453.22	2553.08	0.374293	22.3137	24.6662	9.24937	8.0442	48.4359	81.8699	71.6479	17.9271	92.8025	-1.9424	0.37012	945.115	449.606	22.3424	21.028	18.3321	46.9718	1602094	80.0167	34.9513	16	255
2	Series007	19832	5762.01	5762.01	9800.38	3269.24	3269.24	2688.09	0.392851	22.2429	20.8506	11.4003	8.27283	41.0141	144.66	27.5794	20.2548	63.4349	0	0.49385	333.986	344.492	7.42878	32.89	29.6549	24.985	1386797	69.9272	30.163	11	255
3	Series007	18343	5329.39	5329.39	6173.9	2619.02	2619.02	2001.69	0.46552	21.6717	22.3414	8.54869	6.77218	45.1125	164.476	-77.0982	14.4509	121.264	2.82869	0.320329	493.576	344.464	23.1099	16.7146	15.097	43.9736	1430887	78.0073	30.486	21	246
4	Series007	18319	5322.42	5322.42	7329.91	2841.52	2841.52	2261.82	0.428695	21.6622	20.1765	11.6786	6.52191	40.9331	10.6197	-64.6049	13.6509	112.335	-3.87287	0.333494	231.435	263.449	16.4068	24.2631	16.7146	37.9772	1397444	76.2839	32.0571	16	250
5	Series007	17405	5056.86	5056.86	5949.45	2485.87	2485.87	1910.15	0.47359	21.2958	20.7284	8.32473	7.14126	42.185	126.254	-76.2464	14.4183	98.5308	1.5281	0.341789	440.248	688.934	20.8206	17.2538	15.097	40.9754	1554104	89.2907	43.5469	15	255
6	Series007	17221	5003.41	5003.41	5825.93	2466.67	2466.67	1884.24	0.473906	21.2205	21.1708	7.773	7.44555	43.6487	144.162	74.0812	15.3934	173.089	-7.39781	0.352666	416.136	767.899	22.2755	15.6362	16.7146	41.9748	1393331	80.9088	32.7789	17	255
7	Series007	16151	4692.53	4692.53	6573.39	2691.66	2691.66	2029.94	0.416112	20.7716	19.5703	10.7332	5.848	40.0719	132.337	35.0033	13.0449	45	5.12922	0.325537	488.679	1055.1	11.293	28.5766	25.8807	27.9832	1346997	83.4002	38.3537	18	255
8	Series007	15659	4549.58	4549.58	5467.21	2495.66	2495.66	1893.63	0.43963	20.5585	22.4225	7.75581	6.52267	48.5734	98.1301	80.9682	13.4795	0	0	0.277508	440.272	959.372	39.7495	13.4795	16.7146	47.9712	1115362	71.2282	23.5632	17	203
9	Series007	14712	4274.44	4274.44	5221.65	2090.13	2090.13	1671.11	0.503545	20.1354	13.4226	11.4686	7.17576	30.1676	140.711	59.4666	14.7167	23.1986	2.02858	0.487831	514.219	342.563	8.8027	18.8713	22.6456	25.9844	1083643	73.6571	25.918	15	209
10	Series007	13234	3845.02	3845.02	4426.39	2093.4	2093.4	1594.31	0.468495	19.4372	20.3572	7.3721	6.12202	42.378	123.69	-82.0898	12.5815	45	-8.15415e-14	0.296888	798.848	148.32	26.1584	12.9403	14.5579	41.9748	1152116	87.0573	38.3817	17	255
11	Series007	11273	3275.27		3912.04	1910.45	1910.45	1441.91	0.461305	18.4254	17.6958	8.05104	5.57176	36.9117	78.6901	-77.0883	11.7541	126.87	0	0.318439	193.999	227.196	22.427	15.6362	12.9403	35.9784	850846	75.4764	27.6963	13	213
12	Series007	9217	2677.92	2677.92	3196.19	1715.86	1715.86	1318.12	0.449098	17.2292	18.2123	7.10163	5.10319	39.5431	14.0362	80.2901	10.2444	90	0	0.25907	419.355	628.949	21.205	15.097	10.2444	38.9766	676730	73.4219	25.5835	19	200
13	Series007	8989	2611.67	2611.67	4373.85	1972.35	1972.35	1604.68	0.384227	17.086	17.6878	9.71942	5.1733	35.3816	94.0856	-64.6733	12.2423	20.0715	7.31158	0.346008	970.814	423.413	13.105	14.0187	21.028	31.9808	808192	89.909	45.2708	10	255
14	Series007	8792	2554.44	2554.44	3021.96	1420.43	1420.43	1158.52	0.525698	16.9602	13.054	7.40411	6.42606	28.3892	143.13	61.653	13.0461	83.7655	4.63785	0.459546	645.998	372.975	10.1054	14.0187	13.4795	24.985	732401	83.3031	37.7864	18	255
15	Series007	8788	2553.27	2553.27	3028.4	1615.53	1615.53	1252.58	0.46207	16.9577	18.3454	6.01548	5.56034	39.4584	37.875	-81.0368	11.35	90	1.93122	0.287645	257.318	274.865	27.2868	12.9403	11.862	38.9766	559305	63.6442	18.5297	14	148
16	Series007	7912	2298.76	2298.76	2670.75	1353.42	1353.42	1071.38	0.514266	16.3744	13.1071	7.36913	5.63336	26.0539	147.995	67.0163	11.3139	111.801	0	0.434252	482.329	583.897	10.907	14.0187	11.3228	23.9856	772879	97.6844	51.168	13	255
17	Series007	7684	2232.52	2232.52	2983.18	1705.88	1705.88	1278.77	0.400136	16.2156	18.9047	5.8821	5.35796	41.2934	108.435	82.8844	11.7359	7.43141	1.33244	0.284208	440.529	616.347	43.8818	12.4011	12.4011	40.9754	497139	64.6979	18.2679	20	173
18	Series007	6894	2002.99	2002.99	3287.13	1598.51	1598.51	1409.83	0.397219	15.6396	21.9624	7.08923	4.15304	42.8962	127.569	78.103	9.71104	45	-2.73013	0.226385	1068.45	136.432	46.8321	16.7146	14.5579	41.9748	710863	103.113	49.491	17	255
19	Series007	6878	1998.34	1998.34	2332.75	1282.21	1282.21	1015.04	0.494441	15.6275	15.2534	6.03292	5.13413	30.0077	33.6901	74.981	10.3685	63.4349	0	0.34553	888.179	346.607	13.4859	11.862	10.7836	28.9826	606282	88.148	41.8441	20	255
20	Series007	6501	1888.81	1888.81	2318.57	1243.44	1243.44	980.227	0.491049	15.3366	13.2416	6.41555	5.38448	27.01	8.74616	-58.3234	10.873	93.8141	10.1727	0.402554	459.374	527.473	9.95734	16.7146	11.862	22.9862	478965	73.6756	24.7287	19	205
21	Series007	6368	1850.16	1850.16	2190.29	1172.68	1172.68	936.814	0.513555	15.2313	12.1965	6.82281	5.33451	24.2579	12.8043	-59.9031	10.7438	90	-1.93122	0.442899	791.65	640.226	9.96293	14.0187	10.7836	21.9868	496835	78.0206	30.551	20	226
22	Series007	6242	1813.56	1813.56	2684.84	1515.24	1515.24	1232.68	0.392193	15.1302	21.7604	5.99556	4.15005	41.2053	150.255	-83.9442	10.294	135	0	0.249821	196.484	162.492	31.5709	12.9403	12.4011	40.9754	401054	64.2509	20.0975	16	179
23	Series007	6117	1777.24	1777.24	2099.16	1177.03	1177.03	909.791	0.498121	15.0285	12.1451	6.72142	5.16183	25.1599	18.4349	-66.0081	10.2444	90	0	0.407172	472.953	672.249	10.2975	14.0187	10.2444	22.9862	435714	71.23	24.7781	20	218
24	Series007	5924	1721.16	1721.16	2124.73	1318.65	1318.65	1017.4	0.435222	14.8688	16.2229	6.26551	4.27516	35.2604	75.9638	-82.756	9.88628	116.565	1.38282e-12	0.280379	321.324	321.733	33.4345	10.2444	11.862	34.979	378068	63.8197	17.6742	20	161
25	Series007	5630	1635.75	1635.75	1954.28	1144.61	1144.61	924.829	0.484667	14.6186	11.866	8.47393	3.87184	24.1843	15.5241	-65.3863	8.01368	108.435	0	0.331359	886.243	574.689	9.22963	17.2538	9.70524	21.9868	468647	83.241	35.4468	19	255
26	Series007	5476	1591	1591	2288.01	1277.6	1277.6	1031.47	0.426263	14.4841	13.7661	8.69968	3.93645	28.0122	128.884	39.9554	8.92275	38.2902	2.55218	0.31853	886.449	410.987	8.01436	16.7146	18.3321	20.9874	443552	80.9993	38.3718	16	255
27	Series007	5240	1522.43	1522.43	1818.25	1167.1	1167.1	926.767	0.453117	14.2729	17.5348	5.1291	4.01551	33.6305	145.008	78.7143	8.62688	90	0	0.25652	1033.07	368.776	17.747	11.3228	8.62688	32.9802	559069	106.693	56.065	21	255
28	Series007	4971	1444.28	1444.28	1656.95	956	956	778.764	0.534075	14.0244	10.5884	6.64667	4.90764	21.0429	32.9052	-58.7466	9.70524	90	0	0.461212	846.529	638.933	8.06888	14.5579	9.70524	18.9886	409648	82.4076	33.4885	17	240
29	Series007	4906	1425.39	1425.39	1695.5	964.14	964.14	784.179	0.524939	13.963	10.127	6.36434	5.4307	21.8569	37.5686	66.1341	10.2444	90	0	0.468705	671.992	452.341	7.66804	13.4795	10.2444	19.988	341870	69.6841	22.5609	17	195
30	Series007	4362	1267.34	1267.34	1645.38	964.488	964.488	781.649	0.485204	13.4266	10.147	6.90144	4.76188	20.5212	21.1613	-29.1441	11.5773	125.538	-46.8344	0.564163	816.359	286.595	4.5154	17.7929	15.097	12.9922	328254	75.2531	29.7044	18	229
31	Series007	4305	1250.78	1250.78	1432.22	845.154	845.154	679.17	0.548879	13.3678	7.76035	6.81238	5.65425	18.4486	22.6199	-40.5465	11.329	143.746	-1.66134	0.614082	456.065	566.863	5.4902	13.4795	12.9403	12.9922	321586	74.7006	24.8767	20	181
32	Series007	4125	1198.48	1198.48	1710.32	1130.67	1130.67	892.422	0.398758	13.1789	15.7793	6.10452	3.47293	33.7211	32.4712	-77.9669	8.58899	141.34	0	0.254706	222.561	200.903	29.092	11.3228	12.4011	32.9802	258102	62.5702	16.9135	20	137
33	Series007	3736	1085.46	1085.46	1429.95	881.609	881.609	717.143	0.478732	12.7508	10.8289	5.89512	4.33886	22.8509	17.354	66.7007	9.55528	90	-2.05987	0.418159	48.9261	262.475	8.42	12.4011	9.70524	20.9874	238148	63.7441	18.9226	15	155
34	Series007	3561	1034.62	1034.62	1672.6	955.112	955.112	820.141	0.427981	12.5486	11.9773	5.83722	5.12822	23.9963	20.7256	27.2664	10.8969	106.699	0	0.454107	247.227	284.018	4.00279	21.028	13.4795	11.9928	219519	61.6453	16.9107	19	138
35	Series007	3291	956.17	956.17	1201.82	803.189	803.189	644.039	0.482872	12.223	10.4651	5.47823	4.17127	22.3241	77.4712	63.5543	8.61756	155.225	-2.15792	0.386021	454.66	68.8338	8.13504	9.16606	11.3228	19.988	220513	67.0049	19.8317	20	172
36	Series007	3278	952.393	952.393	1074.81	694.254	694.254	565.176	0.557166	12.2069	8.49526	5.38272	4.87117	17.1017	148.392	-61.2327	9.16606	180	0	0.535975	777.734	88.1454	6.8022	9.16606	10.2444	14.991	295995	90.2974	40.8311	16	255
37	Series007	3104	901.839	901.839	1192.33	773.1	773.1	646.677	0.482476	11.987	8.91949	7.21317	3.8355	19.8979	141.34	58.6327	8.87762	79.992	-7.78579	0.446158	442.243	350.815	5.59812	15.097	10.2444	16.9898	184886	59.5638	15.938	13	130
38	Series007	3071	892.251	892.251	1045.17	699.444	699.444	565.625	0.529498	11.9444	9.32514	5.24082	4.3039	18.7857	19.6538	64.7429	8.62688	90	0	0.459227	876.152	564.544	7.69434	10.2444	8.62688	16.9898	298833	97.308	46.951	22	255
39	Series007	3055	887.603	887.603	1016.41	700.436	700.436	563.914	0.52691	11.9236	9.17655	5.73429	3.96742	18.4863	35.5377	-59.881	8.00642	135	0	0.433099	275.946	279.694	7.31558	9.70524	9.16606	15.9904	218328	71.4658	23.2898	22	183
40	Series007	3039	882.954	882.954	1052.87	699.93	699.93	566.54	0.525448	11.9027	8.27123	5.67484	4.54996	18.9921	113.749	39.158	9.43894	34.992	5.47008	0.496992	801.802	298.449	5.05077	11.3228	14.5579	12.9922	230146	75.7308	26.7139	13	179
41	Series007	2715	788.819	788.819	930.99	683.986	683.986	570.211	0.498766	11.4637	10.1979	5.87583	3.112	20.7025	168.69	-66.5218	5.93098	90	0	0.286486	637	382.803	8.61821	11.3228	5.93098	18.9886	192051	70.737	22.881	18	180
42	Series007	2618	760.636	760.636	953.555	669.129	669.129	552.219	0.497623	11.3256	7.90154	5.75299	4.69667	17.5049	17.354	-58.9136	9.33933	149.036	0	0.533527	725.522	438.03	5.05502	11.862	11.862	14.991	178786	68.2911	20.7913	21	171
43	Series007	2289	665.048	665.048	795.598	573.03	573.03	469.058	0.531313	10.8297	6.49946	5.95745	4.24163	14.2336	74.0546	34.1744	8.9946	0	-90	0.631929	394.314	231.743	3.20974	12.9403	12.4011	8.9946	143318	62.6116	16.8376	20	126
44	Series007	2186	635.122	635.122	741.848	540.183	540.183	443.113	0.546584	10.6648	7.12685	5.16563	4.1215	15.5395	145.305	-56.728	8.0877	90	0	0.520461	468.971	688.952	5.46835	10.2444	8.0877	12.9922	155098	70.9506	23.0066	22	212
45	Series007	2089	606.94	606.94	744.85	554.181	554.181	458.898	0.516898	10.5047	6.66235	5.28208	4.61585	15.6792	132.51	55.958	9.7177	34.992	0	0.619784	241.441	247.146	4.20116	10.2444	12.4011	12.9922	129265	61.8789	17.2124	20	134
46	Series007	2037	591.832	591.832	749.305	630.553	630.553	500.874	0.446721	10.4168	11.7608	4.23963	2.81047	24.519	32.0054	78.0267	6.48139	135	0	0.264341	277.838	326.154	45.2917	9.16606	7.54852	23.9856	121889	59.8375	14.9064	17	125
47	Series007	2028	589.217	589.217	744.463	558.806	558.806	452.819	0.502592	10.4014	6.66479	5.47612	4.26467	14.6563	30.5792	19.9345	8.9946	0	-90	0.613702	639.519	360.419	3.28895	13.4795	10.7836	8.9946	132751	65.4591	18.5887	21	138
48	Series007	1989	577.886	577.886	736.376	617.861	617.861	502.698	0.448707	10.3343	12.4009	3.93582	2.77825	25.4576	96.3402	-78.9428	6.23164	23.9625	3.13543	0.244785	421.062	976.455	52.4655	6.47016	9.16606	24.985	119198	59.9286	15.271	24	121
49	Series007	1754	509.609	509.609	627.229	500.991	500.991	404.881	0.508886	9.91013	6.55544	4.78917	4.19399	14.1002	158.199	34.5432	8.9946	0	-90	0.637907	460.28	675.527	3.0962	12.4011	11.3228	8.9946	114416	65.2315	18.7703	14	136
50	Series007	1632	474.163	474.163	563.601	446.225	446.225	366.63	0.544533	9.67482	5.7691	4.6738	4.25435	13.3967	19.29	31.4801	7.9952	0	90	0.596802	656.953	449.525	3.3099	11.3228	9.16606	7.9952	121922	74.7071	23.9544	18	166
51	Series007	1584	460.217	460.217	553.045	476.199	476.199	387.393	0.500203	9.57902	7.3693	5.13851	2.94437	16.7354	40.2364	56.7253	6.10013	135	0	0.364505	123.048	222.974	5.47209	9.70524	8.0877	13.9916	100863	63.6761	17.1634	14	151
52	Series007	1516	440.46	440.46	574.351	511.308	511.308	430.312	0.452426	9.43994	11.8667	3.40879	2.72037	21.756	41.1859	-74.7252	5.89441	128.66	0	0.270933	958.806	434.227	8.47908	7.54852	7.00934	20.9874	129709	85.56	35.4653	21	216
53	Series007	1437	417.507	417.507	526.315	506.231	506.231	415.486	0.440947	9.27303	11.8941	3.3563	2.41021	24.4953	12.5288	78.2913	5.25347	90	-6.15843	0.214469	58.5258	295.3	33.1398	8.0877	5.3918	23.9856	87745	61.0612	14.8125	21	116
54	Series007	1379	400.656	400.656	478.908	401.413	401.413	338.245	0.541022	9.14656	6.16587	4.43321	3.61561	13.7769	35.2176	-35.474	7.62663	123.69	0	0.553581	543.914	348.727	3.25294	10.7836	8.62688	8.9946	87205	63.2379	16.3141	20	146
55	Series007	1240	360.271	360.271	434.891	369.223	369.223	309.495	0.54797	8.82829	5.10423	4.40764	3.90551	12.1327	112.38	-35.2122	8.19838	26.5651	0	0.675724	455.059	698.865	3.23354	8.62688	9.70524	8.9946	78545	63.3427	16.6699	23	124
LAS Automatic Measurement Results (Full)
Channel2
Number	Images	Voxels	Volume [µm³]	Volume Filled [µm³]	Convex Volume [µm³]	Surface Area [µm²]	Surface Area Filled [µm²]	Convex Surface Area [µm²]	Sphericity	Diameter [µm]	Ellipsoid Major [µm]	Ellipsoid Mean [µm]	Ellipsoid Minor [µm]	Feret Maximum [µm]	Feret Maximum Azimut [°]	Feret Maximum Elevation [°]	Feret Minimum [µm]	Feret Minimum Azimut [°]	Feret Minimum Elevation [°]	Feret Ratio	Centroid X [µm]	Centroid Y [µm]	Centroid Z [µm]	Bounds X [µm]	Bounds Y [µm]	Bounds Z [µm]	Intensity Sum	Intensity Mean	Intensity Standard Deviation	Intensity Minimum	Intensity Maximum
1	Series007	6571	1921.07	1921.07	2682.51	1702.31	1702.31	1343.32	0.362756	15.4234	18.9436	8.50012	3.2158	40.1658	123.69	-84.4276	7.10008	67.1663	3.00543	0.176769	161.726	430.851	69.1768	16.2258	9.7355	39.976	451021	68.6381	59.4236	1	255
2	Series007	6391	1868.44	1868.44	2689.04	1608.69	1608.69	1419.78	0.376825	15.2813	26.4185	6.6852	3.15126	52.4869	36.0274	-81.943	7.24489	90	1.55001	0.138032	17.9943	311.858	50.9823	14.6033	8.11292	51.9688	553302	86.5752	72.2259	1	255
3	Series007	1067	310.007	310.007	399.397	380.238	380.238	303.472	0.481376	8.397	7.99156	3.22694	2.79515	16.6408	159.444	73.9286	6.05071	108.435	-9.6818	0.363608	1071.37	134.076	12.4288	7.54852	6.47016	15.9904	9017	8.4508	10.6319	0	68
4	Series007	1026	298.095	298.095	355.041	335.896	335.896	277.921	0.530873	8.28804	6.30666	3.44941	3.35751	12.9822	102.529	-67.4861	6.99273	153.435	0	0.538639	1042.49	320.168	4.47879	7.00934	7.00934	11.9928	10979	10.7008	12.8526	0	128

[truncated: 4 more sheets: Sheet11 LN_NoLoad_R2, Sheet12 LN_Load_R2, Sheet13 LN_NoLoad_R3, Sheet14 LN_Load_R3]
